# Supplementary material for: Inhibition of NOX4-Mediated ROS Production Contributes to Selenomethionine’s Anti-Inflammatory Effect in LPS-Stimulated Bovine Endometrial Epithelial Cells
Source: Vet Sci. 2025 Aug 22;12(9):789. doi: 10.3390/vetsci12090789 (PMC12474440; doi:10.3390/vetsci12090789)
Supplement: Supplementary file 1 [file vetsci-12-00789-s001.zip]

Archive with 3 entries (3 files):
- Original WB images for FIG2.pdf
- Original WB images for FIG3.pdf
- Original WB images for FIG4.pdf
